# Supplementary material for: Analysing public sector institutional capacity for health workforce governance in the South-East Asia region of WHO
Source: Hum Resour Health. 2019 Jun 18;17:43. doi: 10.1186/s12960-019-0385-1 (PMC6582590; doi:10.1186/s12960-019-0385-1)
Supplement: Supplementary file 2 — HRH survey SEARO data collection. (XLSX 659 kb) [file 12960_2019_385_MOESM2_ESM.xlsx]

## Sheet: Data extraction table-1st draft
Serial No	1. Country	2. Date	3.1 Name of respondent	3.2 Contact info of respondent	4. Position of respondent	5.1 Presence of HRH unit in MoH	5.2 Presence of HRH unit in a different Gov't structure	5.3 HRH unit absent, but functions performed by different units. Specify	5.4 HRH unit absent	6. Name of HRH unit	7. When HRH unit was established	8.1 Title of head	8.2 Professional qualification of head	9. Presence of a formal document on HRH unit responsibilities	9.2 Web link/ Attachment provided	10.1 Date document was prepared	10.2 Date document was last updated	11.1 Unit develops policies/strategies/plans/frameworks for HRH	11.2 HRH Unit does intersectorial coordination including the private sector	11.3 HRH Unit facilitates national and subnational HRH linkages	11.4 HRH unit engages in budgetary, resource planning & mobilization for HRH in collaboration with relevent constituencies	11.5 HRH unit defines job describtion /working conditions etc	11.6 HRH unit Collects and analyses Health workforce data	11.7 HRH unit collects and analyses of health labour market data	11.8 HRH unit does strategic analysis and monitoring of health workforce trends	11.9 HRH unit has stewardship of national agenda on HRH research	11.10 HRH unit set policies on regulation, accreditation, certification, education in collaboration with relevant bodies	11.11 HRH unit conducts continous professional development for health workers	11.12 HRH unit conducts capacity building for HRH policies and management	11.13 HRH unit conducts advocacy for HRH invesments, workers rights and working conditions	11.14 HRH unit contributes to management of labour relations	11.15 HRH unit does payroll, entitlements and leave administration	11.16 HRH unit takes decisions on employment, transfer, promotion, desciplinary measures	12. Specify other functions performed by HRH unit	13 Explain if you answered No to any of the functions in Q 11	14. Who the HRH unit Head reports to (level/professional title/name of division)	15.1 Does HRH unit have an organogram?	15.2 Web link/ Attachment of organogram provided	16.1. Total no of professional staff working in the unit?	16.2. Total no of Administrative staff working in the unit?	16.3. Total no of other staff working in the unit?	16.4. Total no of staff working in the unit?	17. No of heads the unit had in last 5 years	18. How long has the current head been in his/her post? (months/yrs)	19. How long has the current head of unit worked on HRH issues (months/yrs)	20.1 Unit in which available office space for the HRH unit is reported	20.2 Available office space for the HRH unit	21.1 Does the unit keep its data on paper?	21.2 Does the unit keep its data electronically?
1	Bangladesh	17/09/2017	Mr. A.K.M. Fazlul Haque, Dr Md Yunus	NR	1. Joint Secretary 2. Deputy Director	Yes	No	No	No	Human Resource Branch	1998	Additional Secretary-	NR	Yes	Yes	June, 2003	June, 2017	Yes	Partly	Yes	Partly	Yes	Yes	Yes	Yes	Yes	Partly	Partly	Yes	Yes	No	Yes	Yes	Training	NR	Secretsary, HSD	Yes	Yes	13	6	4	23	4	5/0	5/0	Square feet	1400	Yes	No
2	Bhutan	NR	Leela Rupa Adhikari	lradhikari@health.gov.bt	HR Officer	Yes	No	No	No	Human Resources Division	July, 2005	Chief HR officer	NR	Yes	NR	NR	2016	Yes	Yes	Yes	Yes	Yes	Yes	Yes	Yes	Yes	Yes	Yes	Yes	Yes	Yes	Yes	Yes	No	NR	Director(EX3), Directorate services	No	No	4	6	3	13	2	2/0	2/0	Meters	6/30	No	Yes
3	India	15/09/2017	1. Mr Arun Singhal 2. Ms Kavita Narayan	1. Arun.singhal@nic.in Tel: 011-23061447 2.Narayan.kavita@nic.in Tel: +91 9650002244	Joint Secretary, ME/HR	Yes	No	No	No	National Human Resources for Health Cell	2016-06-01	1. Joint secretary 2. Technical Adisor	1. M. Tech (IIT), M. Tech (IIT) 2. Master in Health Policy and Admistration	Yes	Yes	June, 2016	June, 2017	Yes	Yes	Yes	Yes	Yes	Yes	No	No	No	Yes	No	Yes	No	No	No	No	1. Skill development and training 2. Manpower development	11.7 Function are performed by other departments 11.8 Data management is fragmented 11.9 The department is yet to wotk on this function. 11.11 Function is being performed by another department. 11.12 The HRH cell is in a nascent stage 11.15 The HRH cell is not directly involved	The Health Secretary	Yes	No	8	4	1	13	2	0/1	Several years	Square feet	800	Yes	Yes
4	Indonesia	22/09/2017	Dr. Kirana Pritasari,	NR	Secretary	Yes	No	No	No	Board of HRH Development and Empowerment	Nov, 2001	NR	Dentist/ Master of Science	Yes	Yes	NR	Sept, 2015	Yes	Yes	Yes	Yes	No	Yes	No	No	No	Yes	Yes	Yes	Yes	No	No	No	No	1.5 Function performed by Ministry for Employee Administration and Bereaucratic Reform. Civil servants/ private sector is left to Personnel deparatment 11.7 Performed by Ministry for Manpower 11.8 Not performed in the country 11.9 Performed by Academic Practice 11.14 Performed by Ministry of Manpower 11.15 Performed by Ministry For Employee Administration And Bereaucratic Reform For Civil servant…	Minister of Heaalth	Yes	www.bbpsdmk.kemkes.go.id/web/content/14/struktur-organisasi	32	283	150	465	2	11 /1	8/2	Square meters	16.577	Yes	Yes
5	Maldives	14/09/2017	AISHATH IRUFA	Aishath.irufa@health.gov.mv +960 7659949	Senior Human Resource Officer	Yes	No	No	No	HRH functions are carried out under Human Resource Division at Ministry of Health	A new HRH unit is to be established in 2018	Director- Head of Human Resource Division (Temporary)	Bachelor’s Degree in Primary Health Care	Yes	Yes	Dec, 2013	NR	Yes	Yes	Yes	Yes	Yes	Yes	Yes	Yes	Yes	Yes	Yes	Yes	Yes	Yes	Yes	Yes	No	NR	Permanent Secretory, Head of all civil servants under Minister of Health	Yes	Yes	2	24	1	27	2	9/2	9/2	Square meters	80	Yes	Yes
6	Myanmar	22/09/2017	NR	NR	NR	No	No	No	No	Department of HRH	Oct, 1973	Director General	Expert in Public Health and Medical Education	Yes	www.dhprdm.gov.mm	Oct, 1973	April, 2017	Yes	Yes	Yes	Yes	Yes	Yes	No	No	Yes	Yes	Yes	Yes	No	No	NR	Yes	No	Functions 11.8, 11.13, 11.14 not performed by any department	Ministry of Health and Sports	Yes	No	NR	NR	NR	NR	3	0/1	0/1	Square feet	30000	Yes	Yes
7	Nepal	NR	Sanat	NR	NR	No	No	Yes	No	1. Administration Division (MOH); 2. Human Resources and Finance div.(MOH), Human Resources Development Section; 3. Curative Service div (MOH); 4. DOHS; 5. Regional health directorate (RHD); 6. National Health Training Center (NHTC); 7. PPICD/MOH	2011	Joint secretary	Administration	Yes	http://182.93.84.134/mohp/collect/mohpcoll/index/assoc/mohp:276/8.dir/doc.pdf#search="बार्षिक कार्यक्रम"	2010	NR	Yes	0	Yes	Yes	No	Establishment of NHWR ongoing (under HRD)	Yes	Establishment of NHWR ongoing (under HRD)	No	Health Professional Education Commission bill tabled in parliament	Yes	No	No	Yes	Yes	Yes	1. Review and approval of hospital capacity in case of upgrade request (HRFMD) 2.Curricula revision and update (CSD) 3. Deployment of recent scholarship graduates (DOHS, CSD)	Explanation to 11.5, 11.9, 11.12, 11.13 not provided	Secretary	No	No	1	1	1	3	6, under the Joint Secretary of HRFMD and 4 Under Secretary of HRD	6/0 Joint Secretary of HRFMD 1/0 Under Secretary of HRD	6 months Joint Secretary of HRFMD 1 month Under Secretary of HRD	Square meters	15	Yes	Yes
8	Sri Lanka	2017-12-09	Dr. Dileep De Silva	dileepdenta@yahoo.com ; tel:004714965100	Head HR Coordination Division	Yes	No	No	No	Health HR coordinating Division	April,2017	Head	Board certified Consultant holding MD ( either in Public Health or Medical Administration )Plus PhD in Health HR	Yes	Yes	Nov,2016	NR	Yes	No	Yes	Yes	No	Yes	Yes	Yes	No	No	No	Yes	No	No	NR	No	Cadre Projections	Functions 11.9, 11.10,11.11, 11.13, 11.15, 11.16 are activities are performed by Directorates of Planning, Medical Services , Training and Adminstration ; 11.1 Not performed; 11.5 Performd by Directorate of planning and medical services	Chief Executive Officer(Permanent Secretary Ministry Of Health)	No	No	1	1	NR	2	NA	3 months	5 years	Feet	12X12	Yes	Yes
9	Thailand	18/09/2017	1. Thitipat Kuha 2. Dr. Thinakorn Noree	1. Thitipat.policy@gmail.com Inspect.n@gmail.com 2. thinakorn@ihpp.thaigov.net	1. Head, Health Policy Development group, Strategy and Planning Division, Office of the Permanent Secretary for Public Health. Ministry of Public Health, Thailand 2. Senior Researcher International Health Policy Program (IHPP) Bangkok, Thailand.	No	No	No	Yes	There are 2 division in MOPH (1) Human Resource Management Division (2) Strategy and Planning Division	More than 5 years	1. Director of Human Resource Management Division 2.Director of Strategy and Planning Division	NR	Yes	https://hr.moph.go.th/person/indexhome.html	NR	NR	Yes	Yes	Yes	Yes	Yes	Yes	Yes	Yes	No	No	No	Yes	Yes	Yes	Yes	Yes	No	11.10 & 11.11 HRH accreditation, education and training perform by (1) Praboromarajchanok Institute for Health Workforce Development , MOPH (2) Office of the Higher Education Commission1, Ministry of Education	Permanent Secretary for Public Health	Yes	1. https://hr.moph.go.th/site/hr_moph/?page_id=1439 2. http://bps.moph.go.th/new_bps/node/17http://bps.moph.go.th/new_bps/node/17 NR	NR	NR	NR	NR	NR	NR	NR	NR	NR	No	Yes
10	Democratic Republic of Timor Leste	17/09/2017	Sonia Filipe	onnhypereira@gmail.com tel:+67078084964	Official Administration of Human Resource	Yes	No	No	No	(1) Human Resource Management Division	2008		Master of Public Health(MPH)	Yes	http://bps.moph.go.th/new_bps/	July, 2015	July, 2015	Yes	No	Yes	No	Yes	Yes	No	No	Yes	Yes	Yes	No	No	No	Yes	Yes	NR	The National Directorate of Human Resources is currently performing is function which is including activities as mentoring in question 11. To ensure the Directorate functioning well always coordinate with relevant parties internal of government and out site the government : National and international agency. 11.2 No one 11.4 National Directorate of Planning and Finance Management 11. 7 Should be …	The General Director of Corporate services...Vice Minister….MoH	Yes	Yes	25	22	0	47	3	3years	3years	meter cuded	150	Yes	Yes
	color codes
		General Information
		Functions
		Structure
		Personnel
		Infrastructure, equipment & operations
		Management, HRH information system & coordination
	Abbreviations
	NR	Not Reported
	N-HRHIS	National Human Resource for Health Information System
	No	Number
[truncated: 53 more columns]

## Sheet: grouping of data for analysis
									FINDINGS ON SYSTEM WIDE FACTORS																					FINDINGS ON ORGANIZATIONAL ENVIRONMENT
									Table showing functions assigned to the HRH unit per each country																					Institutional location of HRH unit			HRH structure			Availability of formal planning documents & tools											Availability of HRH information management system
				Number code	1. Country	9. Presence of a formal document on HRH unit responsibilities	9.2 Web link/ Attachment provided		1. Country	11.1 Unit develops policies/strategies/plans/frameworks for HRH	11.2 HRH Unit does intersectorial coordination including the private sector	11.3 HRH Unit facilitates national and subnational HRH linkages	11.4 HRH unit engages in budgetary, resource planning & mobilization for HRH in collaboration with relevent constituencies	11.5 HRH unit defines job describtion /working conditions etc	11.6 HRH unit Collects and analyses Health workforce data	11.7 HRH unit collects and analyses of health labour market data	11.8 HRH unit does strategic analysis and monitoring of health workforce trends	11.9 HRH unit has stewardship of national agenda on HRH research	11.10 HRH unit set policies on regulation, accreditation, certification, education in collaboration with relevant bodies	11.11 HRH unit conducts continous professional development for health workers	11.12 HRH unit conducts capacity building for HRH policies and management	11.13 HRH unit conducts advocacy for HRH invesments, workers rights and working conditions	11.14 HRH unit contributes to management of labour relations	11.15 HRH unit does payroll, entitlements and leave administration	11.16 HRH unit takes decisions on employment, transfer, promotion, desciplinary measures					1. Country	5.1 Presence of HRH unit in MoH		1. Country	15.1 Does HRH unit have an organogram?		1. Country	28.1. Does the unit have a Vision & mission?	28.2. Does the unit have a strategic plan?	28.3. Does the unit implement a costed annual plan of operations?	28.4. Does the unit Plan/forecast for HRH demand/supply for the country?	28.5. Does the unit monitor & evaluate HRH systems?	38.1 Is there a national policy/ plan for HRH?	Number reported as Yes	Percentage Yes			30.1. Is data available on health worker density by occupational category in the NHRHIS?	30.2. Is data available on geographical distribution of health workers in the N-HRHIS?	30.3.Is data available on health workers distribution by sex in the N-HRHIS?
				1	Bangladesh	Yes	Yes		Bangladesh	Yes	Partly	Yes	Partly	Yes	Yes	Yes	Yes	Yes	Partly	Partly	Yes	Yes	No	Yes	Yes					Bangladesh	Yes		Bangladesh	Yes		Bangladesh	Yes	Yes	Yes	Yes	Yes	Yes	6	100			Yes	Yes	Yes
				2	Bhutan	Yes	NR		Bhutan	Yes	Yes	Yes	Yes	Yes	Yes	Yes	Yes	Yes	Yes	Yes	Yes	Yes	Yes	Yes	Yes					Bhutan	Yes		Bhutan	No		Bhutan	No	Yes	Yes	Yes	Yes	Yes	5	83.3333			Yes	Yes	No
				3	India	Yes	Yes		India	Yes	Yes	Yes	Yes	Yes	Yes	No	No	No	Yes	No	Yes	No	No	No	No					India	Yes		India	Yes		India	Yes	Yes	Yes	Yes	No	Yes	5	83.3333			Yes	No	Yes
				4	Indonesia	Yes	Yes		Indonesia	Yes	Yes	Yes	Yes	No	Yes	No	No	No	Yes	Yes	Yes	Yes	No	No	No					Indonesia	Yes		Indonesia	Yes		Indonesia	Yes	Yes	Yes	Yes	Yes	Yes	6	100			Yes	Yes	No
				5	Maldives	Yes	Yes		Maldives	Yes	Yes	Yes	Yes	Yes	Yes	Yes	Yes	Yes	Yes	Yes	Yes	Yes	Yes	Yes	Yes					Maldives	Yes		Maldives	Yes		Maldives	Yes	Yes	Yes	Yes	Yes	Yes	6	100			Yes	Yes	Yes
				6	Myanmar	Yes	www.dhprdm.gov.mm		Myanmar	Yes	Yes	Yes	Yes	Yes	Yes	No	No	Yes	Yes	Yes	Yes	No	No	NR	Yes					Myanmar	No		Myanmar	Yes		Myanmar	Yes	Yes	No	Yes	No	Yes	4	66.6667			Yes	Yes	No
				7	Nepal	Yes	http://182.93.84.134/mohp/collect/mohpcoll/index/assoc/mohp:276/8.dir/doc.pdf#search="बार्षिक कार्यक्रम"		Nepal	Yes	Partly	Yes	Yes	No	Partly	Yes	Partly	No	Partly	Yes	No	No	Yes	Yes	Yes					Nepal	No		Nepal	No		Nepal	No	Partly	Yes	Partly	Yes	Partly	2	33.3333			No	Yes	Yes
				8	Sri Lanka	Yes	Yes		Sri Lanka	Yes	No	Yes	Yes	No	Yes	Yes	Yes	No	No	No	Yes	No	No	NR	No					Sri Lanka	Yes		Sri Lanka	No		Sri Lanka	No	No	No	No	No	No	0	0			Yes	Yes	Yes
				9	Thailand	Yes	https://hr.moph.go.th/person/indexhome.html		Thailand	Yes	Yes	Yes	Yes	Yes	Yes	Yes	Yes	No	No	No	Yes	Yes	Yes	Yes	Yes					Thailand	No		Thailand	Yes		Thailand	Yes	Yes	Yes	Yes	Yes	Yes	6	100			Yes	Yes	Yes
				10	Democratic Republic of Timor Leste	Yes	No		Democratic Republic of Timor Leste	Yes	No	Yes	No	Yes	Yes	No	No	Yes	Yes	Yes	No	No	No	Yes	Yes					Democratic Republic of Timor Leste	Yes		Democratic Republic of Timor Leste	Yes		Democratic Republic of Timor Leste	Yes	Yes	Yes	No	No	Yes	4	66.6667			Yes	Yes	Yes
[truncated: 63 more columns]

## Sheet: General information
	Serial No	1. Country	2. Date	3.1 Name of respondent	3.2 Contact info of respondent	4. Position of respondent				No	6. Name of HRH unit				No	8.1 Title of head	8.2 Professional qualification of head
	1	Bangladesh	17/09/2017	1. Mr. A.K.M. Fazlul Haque 2. Dr Md Yunus	NR	1. Joint Secretary 2. Deputy Director				1	Human Resource Branch				1	Additional Secretary-	NR
	2	Bhutan	NR	Leela Rupa Adhikari	lradhikari@health.gov.bt	HR Officer				2	Human Resources Division				2	Chief HR officer	NR
	3	India	15/09/2017	1. Mr Arun Singhal 2. Ms Kavita Narayan	1. Arun.singhal@nic.in Tel: 011-23061447 2.Narayan.kavita@nic.in Tel: +91 9650002244	Joint Secretary, ME/HR				3	National Human Resources for Health Cell				3	1. Joint secretary 2. Technical Adisor	1. M. Tech (IIT), M. Tech (IIT) 2. Master in Health Policy and Admistration
	4	Indonesia	22/09/2017	Dr. Kirana Pritasari,	NR	Secretary				4	Board of HRH Development and Empowerment				4	NR	Dentist/ Master of Science
	5	Maldives	14/09/2017	AISHATH IRUFA	Aishath.irufa@health.gov.mv +960 7659949	Senior Human Resource Officer				5	HRH functions are carried out under Human Resource Division at Ministry of Health				5	Director	Bachelor’s Degree in Primary Health Care
	6	Myanmar	22/09/2017	NR	NR	NR				6	Department of HRH				6	Director General	Expert in Public Health and Medical Education
	7	Nepal	NR	Sanat	NR	NR				7	1. Administration Division (MOH); 2. Human Resources and Finance div.(MOH), Human Resources Development Section; 3. Curative Service div (MOH); 4. DOHS; 5. Regional health directorate (RHD); 6. National Health Training Center (NHTC); 7. PPICD/MOH				7	Joint secretary,	Administration
	8	Sri Lanka	2017-12-09	Dr. Dileep De Silva	dileepdenta@yahoo.com ; tel:004714965100	Head HR Coordination Division				8	Health HR coordinating Division				8	Head	Board certified Consultant holding MD ( either in Public Health or Medical Administration )Plus PhD in Health HR
	9	Thailand	18/09/2017	Thitipat Kuha	Thitipat.policy@gmail.com Inspect.n@gmail.com	Head, Health Policy Development group, Strategy and Planning Division, Office of the Permanent Secretary for Public Health. Ministry of Public Health, Thailand				9	NR				9	NR	NR
	10	Democratic Republic of Timor Leste	17/09/2017	Sonia Filipe	onnhypereira@gmail.com tel:+67078084964	Official Administration of Human Resource				10	National Directorate of Human Resources				10	NR	Master of Public Health(MPH)
															Table 2: Title and professional qualification of the head of the HRH units
															No	Title of HRH head	Professional qualification of head
															1	Additional Secretary	No Response
															2	Chief human resources officer	No Response
															3	1. Joint secretary 2. Technical Advisor	1. Master of Technology 2. Master in Health Policy and Administration
															4	No Response	Dentist/ Master of Science
															5	Director- Head of Human Resource Division (Temporary)	Bachelor’s Degree in Primary Health Care
															6*	Director General	Expert in Public Health and Medical Education
															7*	Joint secretary	Administration
															8	Head	Board certified consultant holding MD (either in Public Health or Medical Administration )Plus PhD in Health HR
															9*	1.Director of Human Resource Management Division 2. Director of Strategy and Planning Division	No Response
															10	Not indicated	Master of Public Health(MPH)
															*countries reporting not having an HRH unit

## Sheet: System-wide factors with rvs
							Q.5. Is there a HRH unit in the Ministry of Health or a similar body (in other Ministry or autonomous?)
															Q.6. Name of the HRH unit?						Q.7. When was the HRH unit established?							Q.8. Title and professional qualification of the head of the HRH unit.						Q. 9. Presence of a formal document on HRH unit responsibilities								Q.10a. When was the document prepared?
							No	Presence of HRH unit in MoH							No	Name of HRH unit					No	7a. When HRH unit was established (month/yr)	7b. When HRH unit was established (year)	Years of Establishment to Date(2017)	Years of Establishment to Date(2018)			No	Title of head	Professional qualification of head				No	Presence of a formal document on HRH unit responsibilities	Web link/ Attachment provided						No	When document was prepared (month/year)	Year document was prepared	Current year (2017)	No of years to date
							1	Yes							1	Human Resource Branch					1	1998	1998	19	20			1	Additional Secretary-	NR				1	Yes	Yes						1	June, 2003	2003	2017	14
							2	Yes							2	Human Resources Division					2	July, 2005	2005	12	13			2	Chief HR officer	NR				2	Yes	NR						2	NR	NR	2017	NR
							3	Yes							3	National Human Resources for Health Cell					3	2016-06-01	2016	1	2			3	1. Joint secretary 2. Technical Adisor	1. Master of Technology (IIT) 2. Master in Health Policy and Admistration				3	Yes	Yes						3	June, 2016	2016	2017	1
							4	Yes							4	Board of HRH Development and Empowerment					4	Nov, 2001	2001	16	17			4	NR	Dentist/ Master of Science				4	Yes	Yes						4	NR	NR	2017	NR
							5	Yes							5	Human Resource Division					5	To be established in 2018	???	???	1			5	Director- Head of Human Resource Division (Temporary)	Bachelor’s Degree in Primary Health Care				5	Yes	Yes						5	Dec, 2013	2013	2017	4
							6	No							6	Department of HRH					*6	Oct, 1973 (NA)	1973	44	NA			*6	Director General	Expert in Public Health and Medical Education				*6	Yes	www.dhprdm.gov.mm						*6	Oct, 1973	1973	2017	44
							7	No							7	1. Administration Division (MOH); 2. Human Resources and Finance div.(MOH), Human Resources Development Section; 3. Curative Service div (MOH); 4. DOHS; 5. Regional health directorate (RHD); 6. National Health Training Center (NHTC); 7. PPICD/MOH					*7	Not Applicable	Not Applicable	Not Applicable	NA			*7	Joint secretary,	Administration				*7	Yes	http://182.93.84.134/mohp/collect/mohpcoll/index/assoc/mohp:276/8.dir/doc.pdf#search="बार्षिक कार्यक्रम"						*7	2010	2010	2017	7
							8	Yes							8	Health HR coordinating Division					8	April,2017	2017	0	1			8	Head	Board certified Consultant holding MD (either in Public Health or Medical Administration )Plus PhD in Health HR				8	Yes	Yes						8	Nov,2016	2016	2017	1
							9	No							9	1. Human Resource Management Division 2. Strategy and Planning Division					*9	More than 5 years (NA)	Not Applicable	Not Applicable	NA			*9	1. Director of Human Resource Management Division 2.Director of Strategy and Planning Division	NR				*9	Yes	https://hr.moph.go.th/person/indexhome.html						*9	NR	NR	2017	NR
							10	Yes							10	Human Resource Management Division					10	2008	2008	9	10			10	NR	Master of Public Health(MPH)				10	Yes	http://bps.moph.go.th/new_bps/						10	2017-07-09	NR	2017	NR
																						*Countries reporting not having HRH unit in MoH							*Countries reporting not having HRH unit in MoH
							Number Yes	7
							Number No	3
							% Yes	70
							% No	30																																			Table showing when HRH document was prepared
																					No	7a. When HRH unit was established (month/yr)	7b. When HRH unit was established (year)	Years of Establishment to Date(2018)																			Number of years	Number of countries
																					1	1998	1998	20																			˂ 2	2
																					2	July, 2005	2005	13																			2 - 5	1
																					3	2016-06-01	2016	2																			˃5	3
							Presence of HRH unit in MoH within the 10 countries														4	Nov, 2001	2001	17																			NR	4
							Presence of HRH unit	Number of countries	percentage												5	NR	NR	NR
							HRH unit present	7	70												6	April,2017	2017	1
							HRH unit absent	3	30												7	2008	2008	10
							Total	10	100
																					Years of establishment of HRH units
																					Years of establishment	No of countries	Percentage
																					˂ 5	2	20
																					5 - 9	0	0
																					10 - 14	2	20
																					15 and above	2	20
																					No Response	1	10
[truncated: 24 more columns]

## Sheet: organizational environment rvs
		Q. 14. To whom does the HRH unit head report to? (indicate level in the organogram and professional title and name of division/ directorate/ office of the Permanent Secretary/ Director General or equivalent)												Q. 28. Does the unit have/ use/ implement any of the following management tools? If so please attach or provide the web link.											Q. 28.b. Are there other management tools used by the unit?				Q.29. Which work areas were prioritized by the HRH unit last year?							Q.30. What data are available in the national HRH information system?
							Q.15. Does the HRH unit have an organogram? If so please attach.																													Q. 39. Does the HRH information system include both public and private sector health workforce?

		No	Who the HRH unit Head reports to				No	Does HRH unit have an organogram?	Web link/ Attachment of organogram provided					Availability of management tools											No	Other management tools used by the unit?			No	Work areas prioritized by HRH unit last year						No	Data available in the national HRH information system	Available	% Yes	Not available	% No	Partly Available	% Partly	Not reported	% NR
		1	Secretsary, HSD				1	Yes	Yes					No	Management Tool	Management tool present	Percentage present	Management tool absent	Percentage absent	Management tool partly present	Percentage partly present				1	NR			1	NR						1	Is there an HRH information system?	10	100	0	0	0	0	0	0
		2	Director(EX3), Directorate services				2	No	No					6	National Policy/plan for HRH	8	80	1	10	1	10				2	NR			2	1. Work load assessment 2. Service Standard/HR Projection 3. Performance appraisal system						2	Captures mostly public sector health workers	8	80	2	20	0	0	0	0
		3	The Health Secretary				3	Yes	No					2	Strategic Plan	8	80	1	10	1	10				3	NR			3	1. Focus on unregulated professionals within and beyond the framework of NHM (excluding frontline health workers).						3	Collates data on both public and private sector health workers	2	20	8	80	0	0	0	0
		4	Minister of Heaalth				4	Yes	www.bbpsdmk.kemkes.go.id/web/content/14/struktur-organisasi					3	Costed annual plan	8	80	2	20	0	0				4	No			4	Fulfilment of Health Human Resources needs in remote areas, borders and outer islands						4	Health worker density by occupational category	9	90	1	10	0	0	0	0
		5	Permanent Secretory, Head of all civil servants under Minister of Health				5	Yes	Yes					4	HRH Planning /Forecasting	7	70	2	20	1	10				5	No			5	1. Recruitment and retention 2.Training and development 3. Annual budget 4. Training requirements 5. Inspection trips & audit visits						5	Geographical distribution of health workers	9	90	1	10	0	0	0	0
		*6	Ministry of Health and Sports				*6	Yes	No					1	Vision & Mission	7	70	3	30	0	0				6	NR			6	Nursing and midwifery field						6	Health workers distribution by sex	7	70	3	30	0	0	0	0
		*7	Secretary				*7	No	No					5	Monitoring & Evaluation of HRH systems	6	60	4	40	0	0				7	No			7	1. Capacity bulging of staff 2. O&M survey of hospitals to be upgraded 3. Development of HRH registry 4. Development of HRH strategic roadmap 2030						7	Health workers distribution by age	5	50	5	50	0	0	0	0
		8	Chief Executive Officer(Permanent Secretary Ministry Of Health)				8	No	No																8	No			8	NR						8	No of health workers working in private sector	3	30	7	70	0	0	0	0
		*9	Permanent Secretary for Public Health				*9	Yes	1. https://hr.moph.go.th/site/hr_moph/?page_id=1439 2. http://bps.moph.go.th/new_bps/node/17http://bps.moph.go.th/new_bps/node/17 NR																9	NR			9	1. Strategic plan; 2. Planning/ forecasting projections for HRH demand/ supply for the country						9	No of students accessing medical, nursing schools per year	7	70	3	30	0	0	0	0
		10	The General Director of Corporate services (Vice Minister, MoH)				10	Yes	Yes																10	No			10	1. Human Resources Development 2. Scholarship 3. In service training 4. Implement of Human Resources data base 5. Health workforce plan						10	No of students graduating per year	7	70	3	30	0	0	0	0
							*Countries reporting not having HRH unit in MoH																													11	Vacancy rates in public sector health facilities	8	80	2	20	0	0	0	0
							Number Yes	7	5																											12	Remuneration levels in public sector, by cadre	7	70	3	30	0	0	0	0
							Number No	3	2																											13	International migration	1	10	9	90	0	0	0	0
																																				14	Entries (inflows of foreign-trained graduates)	4	40	5	50	0	0	1	10
							Presence of an organogram for HRH unit																													15	Exits (outflows of domestically trained graduates)	2	20	7	70	0	0	1	10
							Organogram	Number of countries	Percentage																			Work areas prioritized by HRH unit last year against functions assigned to HRH unit
							Organogram present,attachment provided	5	50																			No	Functions assigned	Work areas prioritised
							Organogram present,attachment not provided	2	20																			1	HRH Planning	1. Work load assessment 2. Service Standard/HR Projection; Development of HRH strategic roadmap 2030; Strategic plan; Planning/ forecasting projections for HRH demand/ supply for the country; Health workforce plan
							Organogram absent	3	30																			2	Intersectoral collaboration
																												3	Link National/ Sub-national
																												4	HRH Budgeting and resource mobilization	Annual budget
																												5	Work conditions, supervision and performance appraisal mechanisms	Performance appraisal system; Inspection trips & audit visits
																												6	Basic HRH data (stock, distribution)	Development of HRH registry; Implement of Human Resources data base
																												7	Health labor market data	Fulfilment of Health Human Resources needs in remote areas, borders and outer islands; Recruitment and retention; Nursing and midwifery field
																												8	Strategic analysis and trend monitoring
																												9	HRH research
																												10	Regulation, accreditation, certification	1. Focus on unregulated professionals within and beyond the framework of NHM (excluding frontline health workers); 2. O&M survey of hospitals to be upgraded
																												11	Continuous professional education	Training and development ; Training requirements; Scholarship ; In service training
																												12	Capacity building on HRH	Capacity bulging of staff
																												13	Advocacy on HRH
																												14	Labor relations
																												15	Payroll, entitlement and leave administration
																												16	Employment, transfer and promotion of …..
																													Table 2: Work areas prioritized by HRH unit during year preceding the survey compared to functions assigned to HRH unit
																													Functions assigned	Work areas prioritized
																													HRH Planning	Work load assessment; Planning/ forecasting projections for HRH demand/ supply for the country; Development of HRH strategic roadmap 2030 or Strategic plan;Health workforce plan
																													HRH Budgeting and resource mobilization	Annual budget
																													Work conditions, supervision and performance appraisal mechanisms	Performance appraisal system; Inspection trips & audit visits
																													Basic HRH data (stock,distribution)	Development of HRH registry; Implement of Human Resources data base
																													Health labor market data	Fulfillment of Health Human Resources needs in remote areas, borders and outer islands; Recruitment and retention; Nursing and midwifery field
																													Regulation, accreditation, certification	Focus on unregulated professionals (excluding frontline health workers)
																													Continuous professional education	Training and development /Training requirements/ In service training Scholarship
																													Capacity building on HRH	Capacity building of staff
[truncated: 20 more columns]

## Sheet: Individual factors rvs
		Q.16a. How many staff work in the unit?								Q.16b (i). Provide details on skills composition of HRH unit.								Q.17. How many heads/ directors has the HRH unit had in the last 5 years?						Q.18. How many years and months has the current head of the unit been in her/ his post?						Q.19. How many years and months has the current head of the unit worked on HRH issues?
		No	Total no of professional staff working in the unit	Total no of Administrative staff working in the unit	Total no of other staff working in the unit					Skills composition of staff working in HRH units across the 10 countries								No of heads the unit had in last 5 years						Tenure of Heads of HRH units						HRH related experience of HRH unit Heads
		1	13	6	4					Category of staff	Number	Percentage						Number of heads	Number of Countries	Percentage				Months	Number of countries	Percentage of countries				HRH related experience(months)	Number of countries	Percentage of countries
		2	4	6	3					Professional staff	86	14						0-2	4	40				˂ 24	7	70				˂ 24	4	40
		3	8	4	1					Administrative staff	347	59						3 -5	3	30				24 - 48	2	20				24 - 48	3	30
		4	32	283	150					Other staff	159	27						˃5	1	10				NR	1	10				˃ 48	2	20
		5	2	24	1													NR	2	20										NR	1	10
		*6	NR	NR	NR
		*7	1	1	1
		8	1	1	NR													No of heads the unit had in the last 5 years
		*9	NR	NR	NR													No of heads	Number of staff n (%)
		10	25	22	0													0 - 2	4(40)
																		3 - 5	3(30)
																		> 5	1(10)
		Total number of staff working in HRH unit																Not Reported	2(20)
		Total no of HRH staff	Number of countries	Percentage
		<5	2	20
		5 - 9	0	0
		10 - 14	2	20
		15 and above	4	40
		NR	2	20
									Q.16b(ii) Disaggregated statistics by level and type of training.
									Level and type of training of Professional staff across 10 countries in the study
									No	Doctorate/ PhD in public health or similar field	Master’s Degree in public health or similar field	Bachelor’s degree/ other tertiary education (including PhD or Master’s degree in field unrelated to public health)	Lower level education (secondary education and below)	Total
									1	0	13	0	0	13
									2	0	0	4	0	4
									3	0	8	0	0	8
Table 3: Characteristics of HRH units									4	0	27	5	0	32
A: Total no of staff working in HRH unit		B: Skills composition of staff		C: No of heads in the last 5 years		D: Tenure of HRH Heads			5	0	0	2	0	2
No of staff	No of countries n (%)	Category of staff	Number of staff n (%)	No of Heads	No of countries n (%)	Months	No of countries n (%)		* 6	0	0	0	0	0
< 5	2(20)	Professional staff	86(14)	0 - 2	4(40)	< 24months	7(70)		*7	0	0	1	0	1
5 - 9	0(0)	Administrative staff	347(59)	3 - 5	3(30)	24 - 48 months	2(20)		8	1	0	0	0	1
10 - 14	2(20)	Other staff	159(27)	> 5	1(10)	Not Reported	1(10)		*9	0	0	0	0	0
15 and above	4(40)	Total no of staff	594(100)	Not Reported	2(20)				10	0	7	18	0	25
Not Reported	2(20)
									Level and Type of training of profesional staff
									Level of Training	Total no of Professionals	Percentage of Professionals
									Doctorate/ PhD in public health or similar field	1	1.16279
									Master’s Degree in public health or similar field	55	63.9535
									Bachelor’s degree/ other tertiary education (including PhD or Master’s degree in field unrelated to public health)	30	34.8837
									Lower level education (secondary education and below)	0	0
										86

## Sheet: Tools rvs
		Q. 20. What is the office space (in square meters) available to the HRH unit? (approximate values)						Q.21. How does the unit keep its data?						Q. 22. How many functioning computers/laptops does the HRH unit have?								Q. 23. Does the unit have an internet connection?									Q 26 What was the budget for operating costs of the unit in the preceding 3 years? Please use US $										Q27. What are the main sources of financing for the operations of the HRH unit?
																						Q.24. Do all professional and administrative unit staff have an internet connection?
																						Q. 25. Do all professional and administrative unit staff have access to a telephone connection?
		Available office space for HRH units						Data storage mechanisms of HRH units							Functioning computers for HRH unit		Functioning laptops for HRH unit					Internet & Telephone connection access									Currency in which budget of operating costs of the HRH unit is reported	Budget for operating cost of the HRH unit in 2014	Expenditure of the HRH unit in 2014	Budget for operating cost of the unit in 2015	Expenditure of the unit in 2015	Budget for operating cost of the unit in 2016	Expenditure of the unit in 2016				Sources of financing for HRH units
		Space in square meters	Number of countries	Percentage of countries				Mechanism for data storage	Number of countries	Percentage of countries				Number	Number of Countries	Percentage	Number of Countries	Percentage				Type of access	No	Access present	No	Access absent					USD	0.0488mm	0.0478mm	0.0388mm	0.0361mm	0.0337mm	0.0337mm				Source of financing	Number of countries	Percentage of countries
		˂ 60	5	50				Paper only	1	10				˂ 10	3	30	4	40				Internet connection	10	100	0	0					USD	81072645	69667032	102026362	90664983	155854755	134702762				National Government Budget only	5	50
		60 - 120	2	20				Electronic only	2	20				> 10	6	60	1	10				Internet access by professional/administrative staff	9	90	1	10					USD	9607229	NR	16072825	NR	20132476	NR				Overseas Development Assistance Budget only	1	10
		˃ 120	2	20				Both	7	70				NR	1	10	5	50				Telephone access by professional/administrative staff	9	90	1	10					USD	6395035	5938069	7544440	6492667	7400198	6649766				Both	3	30
		NR	1	10																																					Other sources	1	10
																															Year	USD : Bhutan Ngultrum(Nu) average conversion rate
																															2014	1:60.97768
																															2015	1:64.06228
																															2016	1:67.16309
																															Budget of operating cost per country (in million USD)	2014	2015	2016
																															1	0.05	0.04	0.03
																															2	81.07	102.03	155.85
																															3	9.61	16.07	20.13
																															4	6.39	7.54	7.4
																							Table 5: Resource Availability in HRH units
																							A: Data storage mechanisms		B: Internet and Telephone connection access
																							Mechanism used	Number of countries n (%)	Type of access	Number of countries n (%)
																							Paper only	1(10)	Internet connection	10(100)
																							Electronic only	2(20)	Internet access	9(10)
																							Both paper & electronic	7(70)	Telephone access	9(90)
																															Expenditure of HRH unit per country	2014	2015	2016
																															1	0.05	0.04	0.03
																															2	69.67	90.66	134.7
																															3	5.94	6.49	6.65

## Sheet: Cross cutting issues
	Q. 37. Do you have any comments on the HRH unit and the environment in which it operates that were not captured in the preceding sections of this questionnaire?					Q. 40. Are there particular challenges or problems in HRH policy and management in your country?		Q.41. Do you have any comments on how HRH management in your country could be further improved and streamlined?
	No	37. Additional comments on HRH unit and the environment in which it operates
	1	lack of expertise in HRM & PH				Factor	Particular challenges mentioned	Some proposed solutions to HRH management challenges
	2	HRH functions are scattered among different divisions in MOH,				System wide factors	Lack of strong HRH Leadership & governance systems;Poor Political commitment/will with regards to HRH issues; No established Central HRH Unit; Lack of coordination and institutional linkages on HRH issues; Weak regulation of private sector;poor desciplinary structures; Lack of structured Job descriptions or Unclear definition task;	Bridging the communication gap with leadership; Improved communication and coordination; Strong leadership and governance; Establish Central HRH under Ministry of Health and Sports and observatory unit (OR) combine and coordinate HR related functions in one existing department; Strong and functioning HRH unit, with well-defined ToR, responsibilities and mandate;to develop appropriate county base …
						Organisational environment	Manpower shortage leading to pooor distribution of personnel as well as deployment challenges; poor supervision and management of HRH	Regular monitoring and evaluation; empowering the health sector to manage and develop health personnel
						Individual factors	Poor retention of specialists; Shortage of qualified and competent healthcare providers; Lack of motivation; Capacity in MOH to sustainably take over HW registry ; Poor quality of education; Rural retention; poor incentives; poor quantity and quality of Human Resources; Skill mix imbalances; lack of clear career pathways;	Provide HR with right qualifications
						Tools	Lack of an integrated HRH Information Systems or no consolidated data repository; unavailability of quality disaggregated data; No existing modalities for periodical data sharing and report generation; Poor availability of financial resources;	Integrate data from different sources and develop web based data system with comprehensive information; Enhanced integration of HRH data among stakeholders; Publishing of data enriched output in HRHIS; Invest more in HRH development;Develop capacity to manage HRH for health system information and also develop capacity for HRH management.
						Factor	Particular challenges mentioned	Proposed solutions to HRH management challenges
						System wide factors	1. Lack of dedicated leadership	1. Strong leadership and governance
							2. Poor Political commitment/will with regards to HRH issues	2. Bridging the communication gap with leadership
							3. No established Central HRH Unit	3. Establish Central HRH under Ministry of Health and Sports and observatory unit (OR) combine and coordinate HR related functions in one existing department
							4. Lack of coordination and institutional linkages on HRH issues	4a. Develop and implement coordination within health sector and stakeholders; 4b. Improved communication and coordination
							5. Weak regulation of private sector	5. No suggested solution
							6. Poor desciplinary structures	6. No suggested solution
							7. Lack of structured Job descriptions or Unclear definition task	7. Strong and functioning HRH unit, with well-defined ToR, responsibilities and mandate, to develop appropriate county base human resources policy
						Organisational environment	1. Manpower shortage leading to poor distribution of personnel as well as deployment challenges	1a. Empowering the health sector to manage and develop health personnel 1b. Approve and implement the health workforce plan
							2. poor supervision and management of HRH	2. Regular monitoring and evaluation
						Individual factors	1. Poor retention of specialists	1. No suggested solution
							2. Shortage of qualified and competent healthcare providers	2. Provide HR with right qualifications
							3. Lack of motivation	3. No suggested solution
							4. Capacity in MOH to sustainably take over HW registry	4. No suggested solution
							5. Poor quality of education	5. No suggested solution
							6. Rural retention	6. No suggested solution
							7. Poor incentives	7. No suggested solution
							8. Poor quantity and quality of Human Resources	8. No suggested solution
							9. Skill mix imbalances	9. No suggested solution
							10. Lack of clear career pathways	10. No suggested solution
						Tools	1. Lack of an integrated HRH Information Systems or no consolidated data repository	1. Integrate data from different sources and develop web based data system with comprehensive information
							2. Unavailability of quality disaggregated data	2. Develop capacity to manage HRH for health system information; Enhance integration of HRH data among stakeholders
							3. No existing modalities for periodical data sharing and report generation	3. Publishing of data enriched output in HRHIS
							4. Poor availability of financial resources	4. Invest more in HRH development

## Sheet: Tables
			Table 1: Title and professional qualification of the head of the HRH units							Table 2: Work areas prioritized by HRH unit during year preceding the survey compared to functions assigned to HRH unit						Table 3: Characteristics of HRH units
			No	Title of HRH head	Professional qualification of head					Functions assigned	Work areas prioritized					A: Total no of staff working in HRH unit		B: Skills composition of staff		C: No of heads in the last 5 years		D: Tenure of HRH Heads
			1	Additional Secretary	No Response					HRH Planning	Work load assessment; Planning/ forecasting projections for HRH demand/ supply for the country; Development of HRH strategic roadmap 2030 or Strategic plan;Health workforce plan					No of staff	No of countries n (%)	Category of staff	Number of staff n (%)	No of Heads	No of countries n (%)	Months	No of countries n (%)
			2	Chief human resources officer	No Response					HRH Budgeting and resource mobilization	Annual budget					< 5	2(20)	Professional staff	86(14)	0 - 2	4(40)	< 24months	7(70)
			3	1. Joint secretary 2. Technical Advisor	1. Master of Technology 2. Master in Health Policy and Administration					Work conditions, supervision and performance appraisal mechanisms	Performance appraisal system; Inspection trips & audit visits					5 - 9	0(0)	Administrative staff	347(59)	3 - 5	3(30)	24 - 48 months	2(20)
			4	No Response	Dentist/ Master of Science					Basic HRH data (stock,distribution)	Development of HRH registry; Implement of Human Resources data base					10 - 14	2(20)	Other staff	159(27)	> 5	1(10)	Not Reported	1(10)
			5	Director- Head of Human Resource Division (Temporary)	Bachelor’s Degree in Primary Health Care					Health labor market data	Fulfillment of Health Human Resources needs in remote areas, borders and outer islands; Recruitment and retention; Nursing and midwifery field					15 and above	4(40)	Total no of staff	594(100)	Not Reported	2(20)
			6*	Director General	Expert in Public Health and Medical Education					Regulation, accreditation, certification	Focus on unregulated professionals (excluding frontline health workers)					Not Reported	2(20)
			7*	Joint secretary	Administration					Continuous professional education	Training and development /Training requirements/ In service training Scholarship
			8	Head	Board certified consultant holding MD (either in Public Health or Medical Administration) Plus PhD in Health HR					Capacity building on HRH	Capacity building of staff
			9*	1.Director of Human Resource Management Division 2. Director of Strategy and Planning Division	No Response
			10	Not indicated	Master of Public Health(MPH)
			*countries reporting not having an HRH unit
